# Supplementary material for: RdDM-Associated Chromatin Remodelers in Soybean: Evolution and Stress-Induced Expression of CLASSY Genes
Source: Plants (Basel). 2025 Aug 15;14(16):2543. doi: 10.3390/plants14162543 (PMC12389316; doi:10.3390/plants14162543)
Supplement: Supplementary file 1 [file plants-14-02543-s001.zip]

Archive with 2 entries (2 files):
- Supplementary materials.pdf
- File S1.zip
